# Supplementary material for: Oenological Potential of Lachancea thermotolerans and Hanseniaspora uvarum from High-Sugar Musts: Impacts on Fermentation and Wine Volatilome
Source: Microorganisms. 2025 Sep 26;13(10):2260. doi: 10.3390/microorganisms13102260 (PMC12566197; doi:10.3390/microorganisms13102260)
Supplement: Supplementary file 1 [file microorganisms-13-02260-s001.zip › Supplementary material Table S1.xlsx]

## Sheet: Data total activity
		Fenotipo Killers
	Nº de aislados	Presence	absence		Positive%	Negative%
Lagar Saavedra	50	18	32		36	64
		Fenotipo Killers
	Nº de aislados	Presence	absence		Positive%	Negative%
Coop La Unión	30	12	18		40	60
		β-glucosidase activity
	Nº de aislados	Presence	absence		Positive%	Negative%
Lagar Saavedra	50	15	35		30	70
		β-glucosidase activity
	Nº de aislados	Presence	absence		Positive%	Negative%
Coop La Unión	30	10	20		33.3333	66.6667
		Cellulose activity
	Nº de aislados	Presence	absence		Positive%	Negative%
Lagar Saavedra	50	12	29		24	76
		Cellulose activity
	Nº de aislados	Presence	absence		Positive%	Negative%
Coop La Unión	30	2	28		6.66667	93.3333

## Sheet: Data non-Saccharomyces
Strain	Killer activity	Cellulosa activity	B-glucosidasa activity
L. thermotolerans TJ-27	absence	presence	presence
L. thermotolerans-TJ28	absence	absence	absence
L. thermotolerans- TJ29	absence	absence	absence
L. thermotolerans- TJ30	absence	absence	absence
L. thermotolerans- TJ31	absence	presence	absence
Hanseniaspora opuntiae H1	absence	absence	presence
Hanseniaspora opuntiae H2	absence	absence	absence
Torulaspora delbrueckii T0	absence	absence	absence
H. uvarum -T9	absence	presence	presence
Pichia kudriavzevii P-1	absence	absence	presence
Pichia kudriavzevii P-2	absence	absence	absence
