# Supplementary material for: Oenological Potential of Lachancea thermotolerans and Hanseniaspora uvarum from High-Sugar Musts: Impacts on Fermentation and Wine Volatilome
Source: Microorganisms. 2025 Sep 26;13(10):2260. doi: 10.3390/microorganisms13102260 (PMC12566197; doi:10.3390/microorganisms13102260)
Supplement: Supplementary file 1 [file microorganisms-13-02260-s001.zip › Supplementary material Table S2.xlsx]

## Sheet: mayor LT y HU
Compuestos	Acetaldehyde	Ethyl acetate	1-Propanol	Isobutanol	2-metil-1-butanol	3-metil-1-butanol (ISO)	isoamyl alcohol	Diethyl succinate	Acetoin	Ethyl lactate	2,3-butanediol (levo)	2,3-butanediol (meso)	2-phenylethanol	Glycerol
HU	178.423	8.0728	6.95446	21.9555	10.8714	36.7624	47.6338	124	149.259	9.7	47.4	51.2	13.396	1948.52
HU	188	9.31976	7.2	20.7163	10.5525	32.2	42.7525	126	139	9.3	43.4474	43.5	9.60395	1828.01
HU	158	9.45895	6.7	21.1396	9.85526	38.7	48.5553	128	149.259	10.4	51.3534	46.8	11.5	1908.46
LT	165.719	0	17.67	14.2572	6.33963	35.1614	41.501	134.42	138.224	64.532	66.5677	34.2966	4.87257	3712.97
LT	154.497	0	15.24	15.432	5.36993	35.6401	41.01	136.578	127.207	64.532	72.0323	30.0677	4.72743	3692.97
LT	160.108	0	16.455	15.4425	5.44991	40.54	45.9899	138.593	132.716	89.7799	69.3	38.8797	4.8	3702.97
SQ	198.795	3.88555	13.161	14.2001	8.18607	24.4085	32.5946	127	1135.85	18	113.827	52.2698	10.1762	3089.47
SQ	176.211	4.02368	12.6096	15.0493	8.13401	29.3269	37.4609	128	934.571	10	114.921	52.2698	9.8769	2727.51
SQ	206.211	3.57579	14.2382	13.8497	6.98603	28.5361	35.5221	129	1095.13	14	124.772	55.8859	9.72725	3010.24
CO	169.803	4.78075	11.3998	22.7416	8.98282	42.7326	51.7154	131.525	898.464	1.02408	130.244	59.5021	22.1282	3067.5
CO	185.823	5.41405	12.9819	25.1952	9.63202	46.9955	56.6275	132.366	984.507	3.79173	144.472	69.693	19.0055	3393.09
CO	193.687	5.64473	13.5867	24.0827	9.30546	45.9077	55.2132	136.379	1026.38	1.24465	139	62.7895	21.8489	3308.09
